# Supplementary material for: African Gene Flow Reduces Beta-Ionone Anosmia/Hyposmia Prevalence in Admixed Malagasy Populations
Source: Brain Sci. 2021 Oct 25;11(11):1405. doi: 10.3390/brainsci11111405 (PMC8615941; doi:10.3390/brainsci11111405)
Supplement: Supplementary file 1 [file brainsci-11-01405-s001.zip › Table S1.xlsx]

## Sheet: Table S1
					112	124	132	143	154	164
id1	geno	age	sexe	fumer	2.05 e-7	2.05 e-6	2.05 e-5	2.05 e-4	2.05 e-3	2.05 e-2	seuil	1-descrioption	1-hedonique	Ancestry	IP (gas)
10	AG	21	homme	Non	112	124	132	143	154	164	6	Rose <fleur>	agréable	AS/AS	gaz
226	GG	22	homme	Non	113	124	132	143	154	164	5	efferalgan	agréable	AS/AFR	gaz
14	AG	19	femme	Non	114	124	132	143	154	164	5	parfum, rose	agréable	AS/AFR	gaz
23	AG	23	homme	Non	114	124	132	143	154	164	5	fofona poma (odeur d'une pomme)	agréable	AS/AFR	gaz
148	AG	29	homme	Non	111	124	132	143	154	164	5	Tsy fantatro (je ne sais pas)	neutre	AS/AS	gaz
122	AG	30	homme	Non	114	124	132	143	154	164	5	médicament	agréable	AS/AFR	plastique
13	AG	21	homme	Non	114	124	132	143	154	164	5	Odeur de rose	agréable	AS/AS	gaz
95	AG	20	femme	Non	114	123	132	143	154	164	4	Parfum au coco	agréable	AS/AS	gaz
169	GG	31	femme	Non	111	123	132	143	154	164	4	rose	abs	AS/AFR	gaz
32	AG	23	femme	Non	114	123	132	143	154	164	4	Medicament	agréable	AFR/AFR	gaz
177	GG	20	homme	Non	113	122	132	143	154	164	4	sirop, siramamy (sucre)	agréable	AS/AFR	gaz
211	AG	17	homme	Non	114	123	132	143	154	164	4	voninkazo, rose (fleur, rose)	desagréable	AS/AS	gaz
255	AG	17	femme	Non	114	122	132	143	154	164	4	fleur	neutre	AS/AFR	gaz
22	AG	26	homme	Non	111	123	132	143	154	164	4	fleur	agréable	AS/AFR	gaz
39A	AG	19	femme	Non	113	122	132	143	154	164	4	pois bambara	agréable	AS/AS	gaz
54	AG	21	femme	non	111	122	132	143	154	164	4	Divay (vin)	agréable	AS/AFR	gaz
72	AG	20	homme	Non	111	121	132	143	154	164	4	voasary (orange)	agréable	AFR/AFR	gaz
81	AG	20	femme	Non	114	122	132	143	154	164	4	Une rose, sirop	agréable	AS/AS	gaz
85	GG	19	homme	Non	113	122	132	143	154	164	4	fruit	agréable	AS/AS	gaz
103	AG	19	homme	Non	111	121	132	143	154	164	4	Odeur qu'on sent dans une salle qui contient des médicaments	neutre	AS/AFR	gaz
248	AG	23	homme	Non	111	121	132	143	154	164	4	Vinaigre mélangé avec de l'eau, citronnelle	agréable	AS/AS	gaz
250	GG	22	homme	Non	111	122	132	143	154	164	4	agréable odeur	agréable	AS/AS	gaz
267	GG	20	homme	Non	114	123	132	143	154	164	4	fleur	neutre	AS/AS	gaz
59	AG	19	homme	Non	114	122	132	143	154	164	4	Bonbon tutti	agréable	AS/AFR	gaz
111	GG	23	homme	Non	114	123	132	143	154	164	4	Arôme bonbon <fleur>	agréable	AS/AFR	gaz
97	AG	20	homme	Non	113	123	132	143	154	164	4	De la rose	agréable	AS/AFR	gaz
146	AG	21	homme	Non	114	122	132	143	154	164	4	Voninkazo <rose> (fleur <rose>)	desagréable	AS/AS	gaz
212	GG	18	homme	Non	113	123	132	143	154	164	4	Rose	neutre	AS/AFR	gaz
215	AG	27	homme	Non	114	123	132	143	154	164	4	Fofona voninkazo (odeur de fleur)	agréable	AS/AFR	gaz
234	GG	23	femme	Non	112	121	132	143	154	164	4	Fofona voninkazo (fleur)	agréable	AS/AS	gaz
245	GG	21	femme	Non	113	122	132	143	154	164	4	rose	agréable	AS/AFR	gaz
293	AG	23	homme	Non	112	122	132	143	154	164	4	Colorant ou parfum alimentaire	agréable	AFR/AFR	gaz
294	AG	22	homme	Non	114	123	132	143	154	164	4	Lavande <fleur>	agréable	AS/AS	gaz
11	AG	20	homme	Non	114	123	132	143	154	164	4	Odeur de girofle	neutre	AS/AS	gaz
6	AG	21	homme	non	113	122	132	143	154	164	4	odeur de médicament	desagréable	AS/AS	gaz
174	AG	18	femme	Non	113	123	132	143	154	164	4	salive, hopital, comprimé de vitamine, carton	agréable	AS/AFR	gaz
29	AG	19	femme	Non	114	123	131	143	154	164	3	odeur dúne rose	agréable	AS/AFR	gaz
31	AG	28	homme	Non	113	122	134	143	154	164	3	odeur dúne fleur rose	agréable	AFR/AFR	gaz
110	AG	18	homme	Non	114	121	134	143	154	164	3	fleur	neutre	AS/AFR	gaz
118	AG	21	femme	Non	114	124	133	143	154	164	3	Rose	agréable	AS/AFR	gaz
158	AG	21	homme	Non	114	123	131	143	154	164	3	Voasary makirana (citron)	agréable	AS/AS	gaz
159	GG	23	homme	Non	111	122	133	143	154	164	3	Raozy (rose)	agréable	AS/AFR	gaz
167	AG	20	homme	Non	112	121	133	143	154	164	3	Fofona toerana fasiana fanafody (odeur dans un endroit où on stocke des médicaments)	desagréable	AS/AFR	vinaigre
170	AG	20	homme	Non	113	123	131	143	154	164	3	rose	agréable	AFR/AFR	gaz
183	AG	23	homme	Non	113	122	133	143	154	164	3	Fofona paiso masaka (odeur de pêche mûre)	agréable	AFR/AFR	gaz
199	GG	20	homme	Non	114	123	133	143	154	164	3	fofom-boninkazo raozy (odeur de rose)	agréable	AFR/AFR	gaz
221	AG	20	homme	Non	113	124	131	143	154	164	3	Zava-maniry (plante)	neutre	AS/AFR	gaz
224	AG	22	homme	Non	111	123	134	143	154	164	3	Bonbon angrybirds	agréable	AS/AFR	gaz
247	AG	21	homme	Non	114	124	131	143	154	164	3	Voasary (orange)	neutre	AS/AFR	gaz
264	GG	21	femme	Non	112	124	131	143	154	164	3	Medicament	agréable	AS/AFR	gaz
44	AG	26	homme	Non	113	122	133	143	154	164	3	Rose	agréable	AS/AS	gaz
66	AG	19	femme	Non	114	122	134	143	154	164	3	Raozy mavokely (rose)	agréable	AS/AFR	gaz
192	GG	21	homme	Non	113	121	133	143	154	164	3	rose	agréable	AS/AFR	gaz
193	AG	18	homme	Non	114	122	133	143	154	164	3	voninkazo (fleur)	agréable	AS/AFR	gaz
195	GG	24	femme	Non	114	123	134	143	154	164	3	voninkazo (fleur)	agréable	AS/AFR	gaz
203	AG	26	homme	Non	114	123	131	143	154	164	3	rose	agréable	AS/AS	gaz
244	AG	27	femme	Non	112	123	134	143	154	164	3	rose	agréable	AS/AFR	gaz
261	AG	19	femme	Non	113	123	134	143	154	164	3	vitamine A	agréable	AS/AFR	gaz
135	AG	17	homme	Non	111	121	133	143	154	164	3	pecto (bonbon contre toux)	neutre	AS/AFR	gaz
16	AG	23	femme	Non	112	122	134	143	154	164	3	Plante	agréable	AS/AS	gaz
24	GG	26	homme	Non	111	122	134	143	154	164	3	rose	agréable	AS/AS	gaz
30	AG	25	homme	Non	113	124	134	143	154	164	3	garana (fruit de la passion)	desagréable	AS/AFR	gaz
80	AG	22	homme	non	114	123	133	143	154	164	3	parfum fraise	agréable	AS/AFR	gaz
88	GG	21	homme	Non	114	123	131	143	154	164	3	Pétale de rose	agréable	AS/AFR	gaz
91	GG	21	homme	Non	114	122	134	143	154	164	3	vitamine A	agréable	AS/AS	gaz
104	AG	24	homme	Non	112	124	133	143	154	164	3	Rose	agréable	AS/AFR	gaz
109	AG	19	homme	Non	114	123	133	143	154	164	3	Fleur de rose	agréable	AS/AFR	gaz
123	GG	30	homme	Non	113	123	131	143	154	164	3	goavy (goyave)	neutre	AS/AS	gaz
155	AG	22	femme	Non	112	123	134	143	154	164	3	courgette	agréable	AS/AFR	gaz
186	GG	22	femme	Non	113	121	134	143	154	164	3	fleur	agréable	AS/AFR	gaz
231	AG	18	femme	Non	111	122	133	143	154	164	3	Rose	agréable	AS/AS	gaz
286	AG	21	femme	Non	111	122	134	143	154	164	3	orchidé	agréable	AS/AS	gaz
138	AG	22	homme	non	112	121	134	143	154	164	3	pomme	agréable	AS/AS	gaz
141	AG	21	homme	Non	114	121	134	143	154	164	3	parfum de citron	agréable	AS/AS	gaz
69	GG	24	homme	Non	114	122	134	143	154	164	3	fleur rose	agréable	AFR/AFR	gaz
79	AG	22	homme	Non	111	121	134	143	154	164	3	voninkazo paiso (fleur de pêche)	agréable	AS/AFR	gaz
107	AG	27	homme	Non	113	124	134	143	154	164	3	Fofona voankazo na voninkazo (odeur de fruit ou de fleur)	agréable	AS/AS	gaz
108	AG	20	femme	Non	113	123	131	143	154	164	3	Ballon	neutre	AS/AS	gaz
115	AG	20	femme	Non	114	124	133	143	154	164	3	abricot	agréable	AFR/AFR	vinaigre
119	AG	30	homme	Non	114	121	134	143	154	164	3	médicament <calcuim ou vitamine>	agréable	AS/AFR	gaz
120	AG	19	homme	Non	113	123	134	143	154	164	3	médicament <gellules>	agréable	AS/AFR	gaz
152	AG	23	homme	Non	114	122	131	143	154	164	3	Fofona ranomboakazo <fraise> (odeur de jus de fraise)	agréable	AS/AS	gaz
154	GG	21	femme	Non	111	123	134	143	154	164	3	Fofona rose (odeur de rose)	agréable	AS/AFR	gaz
171	AG	23	homme	Non	113	122	131	143	154	164	3	rose	agréable	AS/AS	gaz
173	AG	21	femme	Non	113	122	134	143	154	164	3	légère odeur de produits pharmaceutiques, baume relax	neutre	AS/AFR	gaz
207	AG	20	femme	Non	114	122	133	143	154	164	3	fofona voninkazo ( odeur de fleur)	agréable	AS/AS	gaz
246	AG	24	homme	Non	114	122	131	143	154	164	3	Orange	agréable	AS/AFR	gaz
256	AG	18	femme	Non	111	123	131	143	154	164	3	grenadelle	agréable	AS/AFR	gaz
124	AG	22	femme	Non	113	124	131	143	154	164	3	Ohatran'ny fofona rose (comme une odeur de rose)	agréable	AS/AS	gaz
2	GG	24	homme	Non	112	122	133	143	154	164	3	pharmacie <odeur des médicaments>	agréable	AS/AFR	0
15	AG	30	femme	Non	114	122	134	143	154	164	3	Odeur d'une rose	agréable	AFR/AFR	gaz
18	AG	21	femme	Non	112	123	134	143	154	164	3	absent	neutre	AS/AFR	gaz
28	AG	21	femme	Non	114	123	131	143	154	164	3	parfum	neutre	AS/AFR	gaz
150	AG	21	homme	Non	112	121	134	143	154	164	3	Ranomanitra tsy mahery be (parfum doux)	neutre	AS/AS	gaz
229	AG	20	femme	Non	113	124	133	143	154	164	3	Fanafody <vitamine< (médicament <vitamine>)	neutre	AS/AFR	gaz
127	AG	22	femme	Non	111	122	133	143	154	164	3	Odeur de pétale de rose	agréable	AS/AFR	gaz
132	AG	26	homme	Non	112	124	134	143	154	164	3	Déodorant	neutre	AS/AFR	gaz
137	AG	22	homme	non	113	122	131	143	154	164	3	Odeur jamais sentie	agréable	AS/AS	gaz
68	AG	22	homme	Non	112	124	131	143	154	164	3	l'odeur d'une orange <voasary>	agréable	AFR/AFR	gaz
86	AG	19	femme	Non	114	124	134	143	154	164	3	Rose <fleur>	agréable	AS/AFR	gaz
8	AA	20	femme	non	112	124	133	143	154	164	3	Voninkazo (fleur)	neutre	AFR/AFR	gaz
74	AG	21	homme	non	absent	absent	134	143	154	164	3	parfum, arôme	agréable	AFR/AFR	gaz
121	AG	20	homme	Non	113	121	132	142	154	164	2	fleur	agréable	AS/AFR	gaz
126	AG	23	homme	Non	113	121	134	141	154	164	2	voninkazo (fleur)	neutre	AS/AS	gaz
240	AG	20	femme	Non	113	122	133	144	154	164	2	rose	agréable	AS/AS	gaz
270	AG	24	homme	Non	114	122	131	144	154	164	2	feuille d'orange	neutre	AS/AS	gaz
254	GG	20	femme	Non	114	121	134	144	154	164	2	Pétale de rose	agréable	AFR/AFR	gaz
36	AG	17	homme	Non	113	121	133	144	154	164	2	gateau	agréable	AS/AFR	gaz
56	AG	23	femme	Non	absent	absent	absent	absent	154	164	2	toy ny fanafody any amin'ny hopitaly (comme des médicaments dans les hopitaux)	desagréable	AS/AFR	gaz
166	AG	21	homme	Non	111	121	132	144	154	164	2	Rose	agréable	AS/AS	gaz
268	AG	19	homme	Non	113	123	132	141	154	164	2	chewing-gum fruité mangue et fraise	agréable	AS/AFR	gaz
129	AG	26	femme	Non	114	123	133	144	154	164	2	Parfum à base de fleur	agréable	AS/AS	gaz
77	AG	20	homme	Non	114	124	133	142	154	164	2	litchi	agréable	AS/AS	gaz
93	AG	21	homme	Non	112	122	134	144	154	164	2	Manitra masika, framboise (agréable, piquant, framboise)	agréable	AS/AFR	gaz
151	AG	17	homme	Non	113	122	131	141	154	164	2	Fofona voninkazo (odeur de fleur)	agréable	AS/AS	gaz
163	AA	20	homme	Non	114	124	132	141	154	164	2	Orange	agréable	AS/AS	gaz
253	AG	19	femme	Non	114	123	131	142	154	164	2	Fofona parfait (odeur de parfait)	agréable	AS/AFR	gaz
27	GG	23	homme	Non	114	122	131	141	154	164	2	fofona voninkazo rose (odeur d'une rose)	agréable	AS/AFR	gaz
52	GG	26	homme	Non	113	122	134	142	154	164	2	Senteur de bonbon	agréable	AS/AS	gaz
205	AG	20	homme	Non	111	121	132	142	154	164	2	ovy masiso (pomme de terre pourrie)	desagréable	AS/AFR	gaz
153	AA	19	homme	Non	112	121	133	142	154	164	2	Bobongolo malefadefaka (odeur de moisissure pas très forte)	desagréable	AS/AS	gaz
101	AG	22	homme	Non	111	123	131	144	154	164	2	Rose	agréable	AS/AS	gaz
156	AA	21	homme	Non	114	122	133	144	154	164	2	plastique	neutre	AFR/AFR	gaz
228	AA	21	homme	Non	114	122	134	141	153	164	1	Carotte	agréable	AS/AFR	gaz
102	AA	22	homme	Non	111	121	134	141	152	164	1	Tsy fantatro (je ne sais pas)	neutre	AS/AFR	gaz
194	AA	20	homme	Non	111	122	133	144	152	164	1	kotomila (coriandre)	neutre	AS/AS	gaz
243	GG	20	femme	Non	113	122	131	143	153	164	1	rose	agréable	AS/AFR	gaz
117	AG	23	homme	Non	111	124	134	143	152	164	1	fanafody (médicament)	neutre	AS/AS	gaz
134	AA	21	femme	Non	113	124	133	143	153	164	1	Epice / Alcool	neutre	AS/AFR	gaz
19	AA	20	homme	Non	111	121	133	142	153	164	1	Ranom-panafody (médicament liquide)	neutre	AS/AS	gaz
41	AA	24	femme	Non	113	123	132	144	152	164	1	ne sent rien	neutre	AS/AFR	gaz
273	AA	20	femme	Non	113	122	134	144	152	164	1	cerumen	neutre	AS/AFR	gaz
277	GG	20	femme	Non	112	123	133	141	152	164	1	Spiruline	desagréable	AS/AFR	gaz
147	AA	25	homme	Non	114	122	132	142	151	164	1	Akondro (banane)	agréable	AS/AS	gaz
190	AA	22	homme	Non	114	123	133	144	151	164	1	Vinaigre	neutre	AS/AFR	gaz
143	AA	19	femme	Non	114	121	134	142	151	164	1	parfum	agréable	AS/AFR	gaz
39B	AA	21	homme	Non	113	121	134	142	153	164	1	alcool,bois	neutre	AS/AFR	gaz
45	AA	24	homme	Non	113	124	134	143	153	164	1	Odeur indeterminéé <très faible>	neutre	AS/AS	gaz
55	AA	18	femme	Non	113	122	133	141	153	164	1	Solika (carburant)	desagréable	AS/AFR	gaz
70	AA	20	homme	moins de 5	114	123	132	144	153	164	1	Carotte	agréable	AS/AS	gaz
83	AA	22	homme	Non	114	124	131	absent	153	164	1	Parfum	neutre	AS/AS	gaz
112	AA	16	femme	Non	114	121	133	141	151	164	1	zavamaniry (plante)	neutre	AS/AS	gaz
157	AA	22	femme	Non	113	122	134	142	151	164	1	Alcool doux	neutre	AS/AS	gaz
188	AA	23	homme	Non	114	121	133	144	151	164	1	Eau distillée	neutre	AS/AS	gaz
225	AA	22	femme	Non	113	121	131	142	151	164	1	fofona rano (eau vive), odeur d'eau (eau vive)	neutre	AS/AFR	gaz
142	AA	21	homme	Non	111	122	134	142	151	164	1	kininim-potsy (quinine blanche)	agréable	AS/AS	gaz
139	AA	20	homme	non	113	121	134	144	151	164	1	citron	neutre	AS/AFR	gaz
75	AA	19	homme	Non	114	123	134	142	152	161	0	odeur de biscuit	neutre	AS/AS	gaz
198	AA	20	homme	Non	114	121	131	142	154	163	0	,citron	neutre	AS/AFR	gaz
201	AA	24	femme	Non	114	122	133	142	152	162	0	alcool	neutre	AS/AS	gaz
242	AA	21	homme	Non	112	121	131	143	152	161	0	Chlorophyle	neutre	AS/AFR	gaz
33	AA	23	homme	Non	113	124	134	143	151	162	0	N´a rien senti	neutre	AS/AS	gaz
42	AA	22	femme	Non	111	123	131	141	153	162	0	nouveau tissu	neutre	AS/AS	gaz
133	AA	absent	homme	Non	114	123	134	143	154	163	0	olive	neutre	AS/AS	gaz
1	AA	22	femme	Non	114	122	133	144	152	161	0	cannelle	agréable	AS/AS	0
100	AA	18	femme	Non	111	121	131	141	151	161	0	Odeur de l'eau + flacon	neutre	AS/AFR	gaz
208	AA	19	femme	Non	114	122	131	143	154	161	0	médicament	neutre	AS/AFR	gaz
220	AA	20	homme	Non	111	123	132	144	153	163	0	Rano (de l'eau)	neutre	AS/AS	gaz
60	AA	23	femme	Non	114	122	134	143	152	161	0	Odeur den l'huile pour cuisine	agréable	AS/AFR	gaz
61	AA	18	homme	Non	114	122	132	144	152	absent	0	Je n'ai rien senti	abs	AS/AFR	gaz
128	AA	20	femme	Non	113	123	131	144	151	163	0	Mangahazo manta (manioc cru)	neutre	AS/AFR	gaz
274	AA	18	femme	Non	113	122	131	143	154	163	0	moisissure	neutre	AS/AFR	gaz
26	AA	21	homme	Non	111	123	133	142	153	162	0	aloé	neutre	AS/AFR	gaz
62	AA	20	homme	moins de 5	112	123	133	141	151	162	0	Votsinefy (jujube)	neutre	AS/AFR	gaz
64	AA	23	femme	Non	111	121	131	142	152	161	0	Biscuits	neutre	AS/AS	gaz
87	AA	19	femme	Non	111	122	134	143	152	161	0	Siramamy (sucre)	neutre	AS/AFR	gaz
92	AA	19	homme	Non	113	123	131	141	152	162	0	Ravin-kazo maina (feuilles fanées)	neutre	AS/AS	gaz
114	AA	22	femme	Non	111	122	133	142	152	162	0	Sakafo <épice> (aliment <épice>)	neutre	AS/AS	gaz
182	AA	22	homme	Non	113	124	131	141	154	161	0	huile	neutre	AS/AFR	gaz
197	AA	23	homme	Non	111	121	132	143	153	163	0	vinaigre	neutre	AS/AS	gaz
271	AA	18	homme	Non	112	124	131	143	151	161	0	chocolat	agréable	AS/AS	gaz
272	AA	20	homme	Non	114	122	132	142	151	162	0	fromage	neutre	AS/AFR	gaz
296	AA	23	homme	Non	114	123	134	144	151	163	0	Voankazo marikivy, citron manta/ fruit acid, citron pas mure	desagréable	AS/AFR	gaz
227	AA	22	homme	Non	111	121	133	141	151	163	0	Vinaigre	agréable	AS/AS	gaz
4	AA	22	homme	moins de 5	114	124	133	141	152	163	0	ohatry ny hoditr'akondro ( peau de banane)	desagréable	AFR/AFR	gaz
12	AA	33	femme	Non	114	123	134	144	154	163	0	vinaigre	neutre	AS/AFR	0
17	AA	25	femme	Non	112	124	134	143	153	163	0	Odeur de l'eau	agréable	AS/AS	gaz
21	AA	24	homme	Non	114	122	131	141	152	162	0	Assez douce, se sent à peine	neutre	AS/AFR	gaz
37	AA	20	homme	Non	113	121	131	141	152	163	0	odeur d´une rose	neutre	AS/AS	gaz
46	AA	26	homme	Non	114	121	133	141	151	161	0	Alcool	neutre	AS/AFR	gaz
49	AA	18	homme	Non	114	121	134	141	153	162	0	Produit chimique	neutre	AS/AFR	gaz
53	AA	18	femme	Non	112	122	133	143	152	163	0	Tamarin	neutre	AS/AS	0
67	AA	19	homme	Non	113	121	134	143	152	163	0	fumée d'échappement	desagréable	AS/AFR	gaz
73	AA	18	homme	non	113	121	131	141	152	161	0	absent	neutre	AS/AS	gaz
89	AA	21	homme	Non	114	123	134	143	154	162	0	Rien senti	neutre	AS/AFR	gaz
96	AA	21	homme	Non	114	122	131	142	154	161	0	Fofona rano (odeur de l'eau)	neutre	AS/AS	gaz
105	AA	19	homme	Non	113	123	134	142	153	162	0	De l'eau	neutre	AS/AFR	gaz
144	AA	18	femme	Non	112	123	134	142	151	161	0	huile tournesol	neutre	AS/AS	gaz
149	AA	23	homme	Non	114	124	134	141	154	163	0	Ohatran'ny fofona fanaka (comme l'odeur de meuble)	neutre	AS/AFR	gaz
165	AA	23	homme	Non	113	122	134	141	151	163	0	Alcool	neutre	AS/AFR	gaz
179	AA	18	homme	Non	absent	123	131	absent	154	absent	0	vinaigre	agréable	AS/AS	gaz
187	AA	19	femme	Non	112	124	131	144	154	163	0	Fanafody (médicament)	neutre	AS/AS	gaz
189	AA	18	homme	Non	114	124	131	141	152	163	0	sirop, médicament	neutre	AS/AS	gaz
191	AA	23	homme	Non	111	122	132	143	153	161	0	tsy maheno fofona amin'ny ankapobeny (en général, je ne sens rien)	neutre	AS/AS	gaz
200	AA	20	femme	Non	114	123	131	144	152	163	0	persil	agréable	AS/AFR	gaz
202	AA	19	homme	Non	111	122	131	141	152	161	0	gaz	neutre	AS/AS	gaz
210	AA	19	homme	Non	112	121	134	143	154	162	0	Chlorophyle	agréable	AS/AFR	gaz
213	AA	22	homme	Non	111	121	134	142	154	161	0	Tsy nahare fofona (n'a rien senti)	abs	AS/AFR	gaz
223	AA	22	homme	Non	113	122	131	141	152	162	0	Alcool	neutre	AS/AS	gaz
230	AA	26	femme	Non	111	121	133	144	152	163	0	Fofona zavatra masiso (odeur de pourriture)	desagréable	AS/AS	gaz
235	AA	17	homme	Non	114	123	133	144	153	162	0	Transpiration	neutre	AS/AS	gaz
241	AA	21	homme	Non	112	123	134	142	151	163	0	girofle	neutre	AS/AS	gaz
249	AA	20	homme	Non	113	121	133	142	152	162	0	bouillon d'oignon	desagréable	AS/AS	gaz
251	AA	26	homme	Non	111	122	134	143	151	163	0	Eau distillée	neutre	AS/AS	gaz
269	AA	21	homme	Non	114	123	134	143	153	163	0	moisissure	desagréable	AS/AS	gaz
295	AA	25	femme	Non	111	121	134	144	151	161	0	Colle pour cuir	desagréable	AS/AS	gaz
