# Supplementary material for: African Gene Flow Reduces Beta-Ionone Anosmia/Hyposmia Prevalence in Admixed Malagasy Populations
Source: Brain Sci. 2021 Oct 25;11(11):1405. doi: 10.3390/brainsci11111405 (PMC8615941; doi:10.3390/brainsci11111405)
Supplement: Supplementary file 1 [file brainsci-11-01405-s001.zip › Table S2.xlsx]

## Sheet: Table S2
Genotypes	N	Hedonic	Intensity	Familiarity	Edibility
AA	97	4.18±1.14	3.30±1.49	2.84±1.58	3.22±1.06
AG	105	4.58±1.35	3.79±1.52	3.73±1.55	4.13±1.12
GG	33	5.00±1.30	4±1.52	4.12±1.52	4.36±0.78
Weigheted average		4.59	3.7	3.41	3.91
Table S2: Mean and standard deviation of perceptual evaluations
