# Supplementary material for: African Gene Flow Reduces Beta-Ionone Anosmia/Hyposmia Prevalence in Admixed Malagasy Populations
Source: Brain Sci. 2021 Oct 25;11(11):1405. doi: 10.3390/brainsci11111405 (PMC8615941; doi:10.3390/brainsci11111405)
Supplement: Supplementary file 1 [file brainsci-11-01405-s001.zip › Table S3.xlsx]

## Sheet: Table S3
		Locus ancestry
Genotypes	Sensitivity	AFR-AFR	EAS-AFR	EAS-EAS
AA	Hyposmic	1	35	44	80 (95,2%)
	Normosmic	2	0	2	4 (4,8%)
GA	Hyposmic	0	0	1	1 (1,1%)
	Normosmic	10	45	38	93 (98,9,%)
GG	Hyposmic	0	2	0	2 (7,1%)
	Normosmic	3	15	8	26 (92,9%)
All Genotypes	Hyposmic	1 (6,3%)	37 (38,1%)	45 ( 48,4%)	83 (40,2%)
	Normosmic	15 (93,8%)	60 (61,9%)	48 (51,6%)	123 (59,7%)
Total		16	97	93	206
Table S3: Ability to detect beta-ionone according to i) the participants’ genotype (rows) (Normosmic: participants who are able to detect beta-ionone at concentration 2.05 1 x 10-3 mol/L or lower; hyposmic: participants who are not able to detect beta-ionone at concentration 2.05 1 x10-2 mol/L or higher); ii) the chromosome origins (column) (AFR-AFR: two loci with African local ancestry; AFR-EAS:…
