# Supplementary material for: African Gene Flow Reduces Beta-Ionone Anosmia/Hyposmia Prevalence in Admixed Malagasy Populations
Source: Brain Sci. 2021 Oct 25;11(11):1405. doi: 10.3390/brainsci11111405 (PMC8615941; doi:10.3390/brainsci11111405)
Supplement: Supplementary file 1 [file brainsci-11-01405-s001.zip › Table S4.xlsx]

## Sheet: Table S4
chr	start	end	gene	type	ref/alt	aa_change	rs_id	GWAS -LOG10(P-value)	MGY	ESN	YRI	GWD	LWK	AFR_avg	CHB	CDX	CHS	KHV	ASI_avg
11	59190252	59190252	OR5A2	Del(1)	-/G		rs60923897	NA	NA	NA	NA	NA	NA	NA	NA	NA	NA	NA	NA
11	59190120	59190120	OR5A2	NS	A/G	F/L	rs17153691	5.99869906697958	0.0846	0	0	0	0	0	0.0777	0.043	0.0619	0.0404	0.05575
11	59189912	59189912	OR5A2	NS	G/A	P/L	rs1453547	1.40208552879747	0.0357	0.0051	0	0.0177	0.0707	0.023375	0.1116	0.086	0.1381	0.101	0.109175
11	59224765	59224765	OR4D6	NS	A/C	D/A	rs17500380	NA	0	0	0	0	0	0	0	0	0	0.0051	0.001275
11	59224885	59224885	OR4D6	NS	G/C	S/T	rs1453542	NA	NA	0.0253	0.0139	0.0487	0.0909	0.0447	0.1893	0.1398	0.2	0.1414	0.167625
11	59224464	59224464	OR4D6	NS	G/C	E/Q	rs17153766	NA	NA	0	0	0	0	0	0.0825	0.0376	0.0429	0.0556	0.05465
11	59224738	59224738	OR4D6	NS	T/C	F/S	rs17153770	3.8353497840657	0.1241	0.303	0.2546	0.2434	0.3232	0.28105	0	0.0054	0.0048	0.0101	0.005075
11	59224608	59224608	OR4D6	NS	A/G	M/V	rs1453544	6.27286557623951	0.1053	0	0	0.0088	0.0657	0.018625	0.1116	0.0968	0.1381	0.101	0.111875
11	59224720	59224720	OR4D6	NS	A/G	D/G	rs1453543	10.0982148546964	0.8647	0.7778	0.7083	0.6991	0.8283	0.753375	0.9175	0.9624	0.9571	0.9444	0.94535
11	59225221	59225221	OR4D6	NS	T/C	M/T	rs1453541	11.7775436633208	0.2444	0.3283	0.2685	0.292	0.4141	0.325725	0.1893	0.1452	0.2048	0.1515	0.1727
11	59282861	59282861	OR4D9	NS	A/G	Q/R	rs17501584	0.697020063251751	0.0019	0	0.0093	0.0044	0	0.003425	0	0	0	0	0
11	59283310	59283310	OR4D9	NS	C/G	Q/E	rs12794170	NA	NA	NA	NA	NA	NA	NA	NA	NA	NA	NA	NA
11	5510396	5510396	OR52D1	NS	C/T	R/C	rs7935144	1.32367226611868	0.0207	0.0606	0.0741	0.0398	0.0455	0.055	0	0	0	0	0
11	5510423	5510425	OR52D1	Del(3)	ATCT/A		rs35986511	NA	NA	0.0202	0.0093	0.0265	0.0202	0.01905	0.3058	0.4086	0.3667	0.3788	0.364975
11	5510430	5510432	OR52D1	In-Del(3)	-/AAG		rs58704672	NA	NA	NA	NA	NA	NA	NA	NA	NA	NA	NA	NA
11	5510542	5510541	OR52D1	Ins(4)	-/GGCT		rs72233167	NA	NA	NA	NA	NA	NA	NA	NA	NA	NA	NA	NA
11	5510543	5510542	OR52D1	Ins(4)	-/CTGG		rs36066208	NA	NA	NA	NA	NA	NA	NA	NA	NA	NA	NA	NA
11	5510546	5510545	OR52D1	Ins(4)	-/GGCT		rs71991809	NA	NA	NA	NA	NA	NA	NA	NA	NA	NA	NA	NA
11	5510575	5510575	OR52D1	NS	T/A	D/E	rs7924754	NA	NA	0.0606	0.0741	0.0398	0.0455	0.055	0	0	0	0	0
11	5510598	5510598	OR52D1	NS	A/T	Y/F	rs7950082	0.327902142064283	0.0789	0.1061	0.0648	0.0133	0.1869	0.092775	0.0049	0	0.0095	0	0.0036
11	5510688	5510688	OR52D1	NS	T/C	I/T	rs7101919	0.145876217898833	0.0489	0.0303	0.0602	0.0575	0.0455	0.048375	0.034	0.0323	0.0381	0.0404	0.0362
11	5510846	5510846	OR52D1	NS	C/T	R/W	rs11037758	NA	NA	0.0303	0.0185	0.0265	0	0.018825	0	0	0	0	0
17	3030482	3030481	OR1G1	Ins(1)	-/C		rs34207115	NA	NA	NA	NA	NA	NA	NA	NA	NA	NA	NA	NA
17	3030582	3030582	OR1G1	NS	C/G	Q/H	rs9892491	NA	NA	0.2828	0.2731	0.2124	0.3131	0.27035	0	0	0	0	0
17	3030130	3030130	OR1G1	NS	G/A	S/F	rs61736117	0.0316571690410546	0.0286	0.0606	0.0602	0.0885	0.0303	0.0599	0	0	0	0	0
17	3030676	3030676	OR1G1	NS	G/A	T/I	rs61736114	NA	NA	0	0.0046	0	0	0.00115	0.0194	0.0054	0.019	0.0051	0.012225
11	59211188	59211188	OR5A1	NS	G/A	D/N	rs6591536	39.7097427306055	0.6391	0.4697	0.4444	0.4248	0.4545	0.44835	0.7282	0.828	0.7571	0.7929	0.77655
11	59210795	59210795	OR5A1	NS	A/G	I/V	rs17153732	6.64474009447262	0.0827	0	0	0	0	0	0.0825	0.0376	0.0429	0.0556	0.05465
