# Supplementary material for: African Gene Flow Reduces Beta-Ionone Anosmia/Hyposmia Prevalence in Admixed Malagasy Populations
Source: Brain Sci. 2021 Oct 25;11(11):1405. doi: 10.3390/brainsci11111405 (PMC8615941; doi:10.3390/brainsci11111405)
Supplement: Supplementary file 1 [file brainsci-11-01405-s001.zip › Table S5.xlsx]

## Sheet: Table S5
		AA	GA+GG
Locus ancestry	AF/AF	18,75% (3)	81,25% (13)
	AS/AF	36,08% (35)	63,92% (62)
	AS/AS	48,94% (46)	50,54% (47)
	TOTAL	40,58% (84)	59,22% (122)
Table S5 :Distribution of participant’s genotype sensitivity to the ancestry of their two OR5A1 locus. Insensitive genotype AA and sensitrive genotype GG and GA
